# Supplementary material for: First evidence of cholinesterase-like activity in Basidiomycota
Source: PLoS One. 2019 Apr 30;14(4):e0216077. doi: 10.1371/journal.pone.0216077 (PMC6490906; doi:10.1371/journal.pone.0216077)
Supplement: S1 Table — (XLSX) [file pone.0216077.s004.xlsx]

## Sheet: Table S1 - databases
Species name	Genome reference (PubmedID)	Phylogeny	Homologs	ProteinIDs of homologs
Agaricus bisporus	23045686	Basidiomycota	22	Agabi_varbisH97_2|180254; Agabi_varbisH97_2|194604; Agabi_varbisH97_2|179086; Agabi_varbisH97_2|211510; Agabi_varbisH97_2|200866; Agabi_varbisH97_2|121127; Agabi_varbisH97_2|217766; Agabi_varbisH97_2|115034; Agabi_varbisH97_2|192901; Agabi_varbisH97_2|226558; Agabi_varbisH97_2|115910; Agabi_varbisH97_2|151337; Agabi_varbisH97_2|203585; Agabi_varbisH97_2|191068; Agabi_varbisH97_2|217832; Agabi_var…
Amanita muscaria	25706625	Basidiomycota	16	Amamu1|161332; Amamu1|163787; Amamu1|554232; Amamu1|163851; Amamu1|1028154; Amamu1|186993; Amamu1|374064; Amamu1|11449; Amamu1|160601; Amamu1|11450; Amamu1|161330; Amamu1|79395; Amamu1|178331; Amamu1|88828; Amamu1|160722; Amamu1|660840
Coprinopsis cinerea	20547848	Basidiomycota	20	Copci1|8140; Copci1|2952; Copci1|546; Copci1|7353; Copci1|10505; Copci1|10504; Copci1|3142; Copci1|3143; Copci1|6606; Copci1|7465; Copci1|8573; Copci1|8806; Copci1|954; Copci1|3878; Copci1|13343; Copci1|8552; Copci1|12348; Copci1|3146; Copci1|4560; Copci1|5174
Schizophyllum commune	20622885	Basidiomycota	29	Schco3|2703042; Schco3|2698023; Schco3|2614261; Schco3|70767; Schco3|1189931; Schco3|1160476; Schco3|2634521; Schco3|2638921; Schco3|2667210; Schco3|1213414; Schco3|2543604; Schco3|2632992; Schco3|2696509; Schco3|2614988; Schco3|2625447; Schco3|1099466; Schco3|2669936; Schco3|2563276; Schco3|2637254; Schco3|2563280; Schco3|2526695; Schco3|2623577; Schco3|2614800; Schco3|2683379; Schco3|2670422; S…
Laccaria bicolor	18322534	Basidiomycota	16	Lacbi2|315360; Lacbi2|321319; Lacbi2|660514; Lacbi2|332497; Lacbi2|586396; Lacbi2|665356; Lacbi2|315343; Lacbi2|579830; Lacbi2|187526; Lacbi2|247479; Lacbi2|317144; Lacbi2|440344; Lacbi2|303983; Lacbi2|182815; Lacbi2|186182; Lacbi2|483485
Serpula lacrymans	21764756	Basidiomycota	34	SerlaS7_9_2|1057384; SerlaS7_9_2|1217139; SerlaS7_9_2|411755; SerlaS7_9_2|1072359; SerlaS7_9_2|1185166; SerlaS7_9_2|1188437; SerlaS7_9_2|1074554; SerlaS7_9_2|1143133; SerlaS7_9_2|374512; SerlaS7_9_2|1179605; SerlaS7_9_2|1208515; SerlaS7_9_2|433131; SerlaS7_9_2|1196899; SerlaS7_9_2|1188432; SerlaS7_9_2|1177265; SerlaS7_9_2|1082559; SerlaS7_9_2|1205926; SerlaS7_9_2|1171038; SerlaS7_9_2|1079924; Ser…
Postia placenta	19193860	Basidiomycota	22	PosplRSB12_1|1134794; PosplRSB12_1|1046219; PosplRSB12_1|1140727; PosplRSB12_1|1044461; PosplRSB12_1|1065829; PosplRSB12_1|1063481; PosplRSB12_1|1047517; PosplRSB12_1|1130397; PosplRSB12_1|1180481; PosplRSB12_1|1044262; PosplRSB12_1|1184074; PosplRSB12_1|1160806; PosplRSB12_1|1046031; PosplRSB12_1|1042369; PosplRSB12_1|1066887; PosplRSB12_1|1142177; PosplRSB12_1|1153171; PosplRSB12_1|1127383; Pos…
Phanerochaete chrysosporium	24853079	Basidiomycota	14	Phchr2|3031980; Phchr2|3005443; Phchr2|1479415; Phchr2|2981885; Phchr2|3024704; Phchr2|3208; Phchr2|2912731; Phchr2|2897258; Phchr2|2903808; Phchr2|3030749; Phchr2|3004615; Phchr2|2905144; Phchr2|3004591; Phchr2|2938536
Cryptococcus neoformans	24743168	Basidiomycota	5	Cryne_H99_1|6565; Cryne_H99_1|4391; Cryne_H99_1|3188; Cryne_H99_1|3192; Cryne_H99_1|1345
Melampsora laricis-populina	21536894	Basidiomycota	27	Mellp1|105203; Mellp1|94903; Mellp1|63115; Mellp1|88009; Mellp1|112982; Mellp1|37873; Mellp1|37444; Mellp1|116892; Mellp1|88228; Mellp1|94905; Mellp1|76627; Mellp1|110127; Mellp1|78777; Mellp1|106432; Mellp1|70476; Mellp1|111674; Mellp1|94904; Mellp1|117051; Mellp1|48366; Mellp1|68830; Mellp1|89562; Mellp1|109356; Mellp1|66572; Mellp1|35844; Mellp1|112983; Mellp1|31298; Mellp1|116891
Puccinia graminis	21536894	Basidiomycota	7	Pucgr1|23703; Pucgr1|25308; Pucgr1|33877; Pucgr1|23978; Pucgr1|30488; Pucgr1|33876; Pucgr1|29159
Ustilago maydis	17080091	Basidiomycota	11	Ustma1|4638; Ustma1|154; Ustma1|182; Ustma1|5617; Ustma1|6071; Ustma1|5964; Ustma1|6488; Ustma1|2864; Ustma1|4247; Ustma1|2521; Ustma1|1327
Aspergillus nidulans	22080559	Ascomycota	27	Aspnid1|708; Aspnid1|10278; Aspnid1|3344; Aspnid1|8541; Aspnid1|2737; Aspnid1|5364; Aspnid1|4355; Aspnid1|10596; Aspnid1|1710; Aspnid1|4123; Aspnid1|3845; Aspnid1|6463; Aspnid1|8924; Aspnid1|3138; Aspnid1|5389; Aspnid1|6992; Aspnid1|2955; Aspnid1|10404; Aspnid1|1939; Aspnid1|1370; Aspnid1|8533; Aspnid1|9097; Aspnid1|4843; Aspnid1|3839; Aspnid1|92; Aspnid1|1371; Aspnid1|7069
Fusarium graminearum	17823352	Ascomycota	37	Fusgr1|10566; Fusgr1|5093; Fusgr1|11373; Fusgr1|3188; Fusgr1|4423; Fusgr1|4805; Fusgr1|4973; Fusgr1|12385; Fusgr1|3238; Fusgr1|8189; Fusgr1|2812; Fusgr1|4316; Fusgr1|4517; Fusgr1|10110; Fusgr1|10633; Fusgr1|3327; Fusgr1|10213; Fusgr1|10555; Fusgr1|12302; Fusgr1|6884; Fusgr1|4536; Fusgr1|13147; Fusgr1|8776; Fusgr1|5192; Fusgr1|106; Fusgr1|4922; Fusgr1|1971; Fusgr1|10541; Fusgr1|5500; Fusgr1|7443; …
Neurospora crassa	12712197	Ascomycota	13	Neucr2|5385; Neucr2|871; Neucr2|9624; Neucr2|8613; Neucr2|9892; Neucr2|9188; Neucr2|5384; Neucr2|1950; Neucr2|3172; Neucr2|4602; Neucr2|5167; Neucr2|5591; Neucr2|1951
Saccharomyces cerevisiae	8849441	Ascomycota	0
Schizosaccharomyces pombe	11859360	Ascomycota	3	Schpo1|2294; Schpo1|1261; Schpo1|4837
Mucor circinelloides	27238284	Early diverging	4	Mucci2|157089; Mucci2|94368; Mucci2|148087; Mucci2|116208
Phycomyces blakesleeanus	27238284	Early diverging	5	Phybl2|146619; Phybl2|144872; Phybl2|152812; Phybl2|157008; Phybl2|76490
Rhizopus oryzae	19578406	Early diverging	8	Rhior3|2978; Rhior3|6031; Rhior3|15661; Rhior3|6032; Rhior3|15881; Rhior3|5153; Rhior3|15872; Rhior3|2674
