# Supplementary material for: First evidence of cholinesterase-like activity in Basidiomycota
Source: PLoS One. 2019 Apr 30;14(4):e0216077. doi: 10.1371/journal.pone.0216077 (PMC6490906; doi:10.1371/journal.pone.0216077)
Supplement: S2 Table — (XLSX) [file pone.0216077.s005.xlsx]

## Sheet: Table S2 - known animal AChE
sp|Q867X3|ACES_CULPP Acetylcholinesterase (Fragment) OS=Culex pipiens pipiens GN=ACE-1 PE=3 SV=1	SGKKVDAWMGIPYAQPPLGPLRFRHPRPAERWTGVLNATKPPNSCVQIVDTVFGDFPGATMWNPNTPLSEDCLYINVVVPRPRPKNAAVMLWIFGGGFYSGTATLDVYDHRTLASEENVIVVSLQYRVASLG
sp|P38433|ACE1_CAEEL Acetylcholinesterase 1 OS=Caenorhabditis elegans GN=ace-1 PE=1 SV=1	MRNSLLFFIFLPSTILAVDLIHLHDGSPLFGEEVLSQTGKPLTRFQGIPFAEPPVGNLRFKKPKPKQPWRIPLNATTPPNSCIQSEDTYFGDFYGSTMWNANTKLSEDCLYLNVYVPGKVDPNKKLAVMVWVYGGGFWSGTATLDVYDGRILTVEENVILVAMNYRVSIFGFLYMNRPEAPGNMGMWDQLLAMKWVHKNIDLFGGDLSRITLFGESAGAASVSIHMLSPKSAPYFHRAIIQSGSATSPWAIEPRDVALARAVILYNAMKCGNMSLINPDYDRILDCFQRADADALRENEWAPVREFGDFPWVPVVDGDFLLENAQTSLKQGNFKKTQLLAGSNRDESIYFLTYQLPDIFPVADFFTKTDFIKDRQLWIKGVKDLLPRQILKCQLTLAAV…
sp|Q27459|ACE1_CAEBR Acetylcholinesterase 1 OS=Caenorhabditis briggsae GN=ace-1 PE=3 SV=1	MRYSLLFFIFLPCVITAVDLIHLHDGSPLFGEEVLSQTGKPLTRFLGIPFAEPPIGNLRFRKPKPKQPWRIPFNATTPPNSCIQSEDTYFGDFYGSTMWNPNTKLSEDCLYLNVYVPGKVDPNKKLAVMIWVYGGGFWSGTSTLDVYDGRILTVEENVILVAMNYRVSIFGFLYMNRSEAPGNMGMWDQLLAMKWVHKNIDLFGGDTSRITLFGESAGAASVSIHMLSQKSAPYFHRAIIQSGSATSPWAIEPRDVALARAVILYNAMKCGNMSLISPDYDRILDCFQRADADALRENEWAPVREFGDFPWVPVVDGDFLLENAQTSLKQGNFKKTQLLAGSNRDESIYFLTYQLPDIFPVADFFSKSEFIKDRQTWIKGVKDLLPRQILKCQLTLAAV…
sp|Q869C3|ACES_ANOGA Acetylcholinesterase OS=Anopheles gambiae GN=Ace PE=1 SV=3	MEIRGLLMGRLRLGRRMVPLGLLGVTALLLILPPFALVQGRHHELNNGAAIGSHQLSAAAGVGLASQSAQSGSLASGVMSSVPAAGASSSSSSSLLSSSAEDDVARITLSKDADAFFTPYIGHGESVRIIDAELGTLEHVHSGATPRRRGLTRRESNSDANDNDPLVVNTDKGRIRGITVDAPSGKKVDVWLGIPYAQPPVGPLRFRHPRPAEKWTGVLNTTTPPNSCVQIVDTVFGDFPGATMWNPNTPLSEDCLYINVVAPRPRPKNAAVMLWIFGGGFYSGTATLDVYDHRALASEENVIVVSLQYRVASLGFLFLGTPEAPGNAGLFDQNLALRWVRDNIHRFGGDPSRVTLFGESAGAVSVSLHLLSALSRDLFQRAILQSGSPTAPWALVSRE…
sp|Q92035|ACES_BUNFA Acetylcholinesterase OS=Bungarus fasciatus GN=ACHE PE=1 SV=2	MPSCQPGKMPAPWPWWLQLLLCIPSCVAVLPGRAGELKVSTQTGSVRGLSLPVLDGHVSAFLGIPFAEPPLGRMRFLRPEPVKPWQHVLDATSYKPACYQMVDTSYPGFQGTEMWNPNRGMSEDCLYLNIWVPSPRPKDAPVLVWIYGGGFYSGAASLDVYDGRFLTYTQNVILVSLSYRVGAFGFLGLPGSPEAPGNMGLLDQRLALQWIQNNIHPFGGNPRAVTVFGESAGAASVGMHLLSTQSRTLFQRAILQSGGPNAPWATVTPAESRGRAALLGKQLGCHFNNDSELVSCLRSKNPQELIDEEWSVLPYKSIFRFPFVPVIDGDFFPDTPEAMLSSGNFKETQVLLGVVKDEGSYFLIYGLPGFSKDNESLISRADFLEGVRMSVPHANDIAT…
sp|Q9DDE3|ACES_DANRE Acetylcholinesterase OS=Danio rerio GN=ache PE=3 SV=1	MKTSDILLLPTVLLTFLFHNCFAQAEPDLVVATRLGRVQGTRLPVPDRSHVIAFLGIPYAEPPIGKRRFKRAEPKKPWNNVFEAKEFSNACYQFVDTSYPGFPGIEMWNPNRVMSEDCLYLNVWVPPTPRPQNLTVMVWIYGGGFYSGSSSLDVYDGRYLAYTEKVVVVSMNYRVGAFGFLALNGSSDAPGNVGLYDQRLALQWVQENIHFFGGNPKQVTIFGESAGAASVGMHVLSPDSRPLFTRAILQSGVPNTPWATVTFDEARRRTTKLGKLVGCTWGNDTELIDCLRNKHPQELIDQEWQVLPWSSLFRFSFVPVVDGVFFPDTPDAMISSGNFKYTQILLGVNQDEGSYFLLYGAPGFSKDNESLISREDFLESVKMGVPHANDIGLEAVILQ…
sp|O62763|ACES_FELCA Acetylcholinesterase OS=Felis catus GN=ACHE PE=3 SV=1	MRPPWCPLYTPSLAAPILLLLLFLLGGGAEAEDPELLVTVRGGQLRGVRLMAPGGPVSAFLGIPFAEPPVGPRRFLPPEPKRPWPGVLDATAFQSVCYQYVDTLYPGFEGTEMWNPNRELSEDCLYLNVWTPYPRPASPTPVLVWIYGGGFYSGASSLDVYDGRFLAQAEGTVLVSMNYRVGAFGFLALPGSREAPGNVGLLDQRLALQWVQDNVATFGGDPMSVTLFGESAGAASVGMHLLSPPSRGLFHRAVLQSGAPNGPWATVGVGEARRRATLLARLVGCPPGGAGGNDTELVACLRTRPAQDLVDHEWHVLPQESVFRFSFVPVVDGDFLSDTPEALINAGDFHGLQVLVGVVKDEGSYFLVYGAPGFSKDNESLISRAQFLAGVRVGVPQAS…
sp|P21836|ACES_MOUSE Acetylcholinesterase OS=Mus musculus GN=Ache PE=1 SV=1	MRPPWYPLHTPSLAFPLLFLLLSLLGGGARAEGREDPQLLVRVRGGQLRGIRLKAPGGPVSAFLGIPFAEPPVGSRRFMPPEPKRPWSGVLDATTFQNVCYQYVDTLYPGFEGTEMWNPNRELSEDCLYLNVWTPYPRPASPTPVLIWIYGGGFYSGAASLDVYDGRFLAQVEGAVLVSMNYRVGTFGFLALPGSREAPGNVGLLDQRLALQWVQENIAAFGGDPMSVTLFGESAGAASVGMHILSLPSRSLFHRAVLQSGTPNGPWATVSAGEARRRATLLARLVGCPPGGAGGNDTELIACLRTRPAQDLVDHEWHVLPQESIFRFSFVPVVDGDFLSDTPEALINTGDFQDLQVLVGVVKDEGSYFLVYGVPGFSKDNESLISRAQFLAGVRIGVP…
sp|Q29499|ACES_RABIT Acetylcholinesterase (Fragment) OS=Oryctolagus cuniculus GN=ACHE PE=2 SV=1	AEGREDPELLVTVRGGRLRGLRLKAPGGPVSAFLGIPFEEPPVGPRRFLPPEPKRPWAGVLDATAFQSVCYQYVDTLYPGFEGTEMWNPNRELSEDCLYLNVWTPYPRPTSPTPVLVWIYGGGFYSGASSLDVYYGRFLVQAEGTVLVAMNYRVGAFGFTCLPGSREAPGNVGLLDQRLALQWVQENVAAFGGDPASVTLFGESAGAASVGLHLLSPPSRGLFHRAVLQSGAPNGPWATVGVGEARRRATLLARLVVCPPGGAGGNDTELVACLRTRPAQDLVDHEWRVLPQESIFRFSFVPVVDGDFLSDTPEALINAGDFQGLQVLVGVVKDEGTYFLVYGAPGFSKDNESFISRAQFLAGVRVGVPQASDLAAEAVVLHYTDWLHPEDPARLRDAL…
sp|P07692|ACES_TORMA Acetylcholinesterase OS=Torpedo marmorata GN=ache PE=1 SV=2	MREMNLLVTSSLGVLLHLVVLCQADDDSELLVNTKSGKVMRTRIPVLSSHISAFLGIPFAEPPVGNMRFRRPEPKKPWSGVWNASTYPNNCQQYVDEQFPGFPGSEMWNPNREMSEDCLYLNIWVPSPRPKSATVMLWIYGGGFYSGSSTLDVYNGKYLAYTEEVVLVSLSYRVGAFGFLALHGSQEAPGNMGLLDQRMALQWVHDNIQFFGGDPKTVTLFGESAGRASVGMHILSPGSRDLFRRAILQSGSPNCPWASVSVAEGRRRAVELRRNLNCNLNSDEDLIQCLREKKPQELIDVEWNVLPFDSIFRFSFVPVIDGEFFPTSLESMLNAGNFKKTQILLGVNKDEGSFFLLYGAPGFSKDSESKISREDFMSGVKLSVPHANDLGLDAVTLQY…
sp|P56161|ACES_ANOST Acetylcholinesterase OS=Anopheles stephensi PE=3 SV=1	MFVNQRTRRPYMSVFVLVLGAAVICPAYGIIDRLVVQTSSGPIRGRSTMVQGREVHVFNGVPFAKPPVDSLRFKKPVPAEPWHGVLDATRLPPSCIQERYEYFPGFAGEEMWNPNTNVSEDCLYLNIWVPTKTRLRHGRGLNFGSNDYFQDDDDFQRQHQSKGGLAMLVWIYGGGFMSGTSTLDIYNAEILAAVGNVIVASMQYRVGAFGFLYLAPYINGYEEDAPGNMGMWDQALAIRWLKENAKAFGGDPDLITLFGESAGGSSVSLHLLSPVTRGLSKRGILQSGTLNAPWSHMTAEKALQIAEGLIDDCNCNLTMLKESPSTVMQCMRNVDAKTISVQQWNSYSGILGFPSAPTIDGVFMTADPMTMLREANLEGIDILVGSNRDEGTYFLLYDF…
sp|P36196|ACES_CHICK Acetylcholinesterase OS=Gallus gallus GN=ACHE PE=2 SV=1	MAPLFLLLLLLLSPSPTSAHRFAYSAPNRPEVRTTTGSVRGLLIPAGPSGSTAAAFLGIPFAVPPLGPLRFRPPLPIPTPWTGIRDADSQPFACYQMVDTTFPGFQGSEMWNPNREMSEDCLYLNVWTQKGDPTEPPVLVWIYGGGFTGGSVSLDVYDGRYLAAAEEAVVVSMNYRVGSLGFLALAGHRDAPGNVGLWDQRLALQWVRDNAEAFGGDPDLITLFGESAGAASVGFHLLSPHSKGLFRRAVLQSGSPNGPWATIGAAEGRRRAAALGRAVGCPYGNETEFLGCLRGKEAADVLEGEGVVMPPQSVFRFAFVPVVDGDFVVDSPDVALWGDYGVKGGEGGHGVEGGDGGYGVKGGDGVKGGYGGGYGARGVREGDGDGGYGVKEGLREGYG…
sp|Q867X2|ACES_CULQU Acetylcholinesterase (Fragment) OS=Culex quinquefasciatus GN=ACE-1 PE=3 SV=1	SGKKVDAWMGIPYAQPPLGPLRFRHPRPAERWTGVLNATKPPNSCVQIVDTVFGDFPGATMWNPNTPLSEDCLYINVVVPRPRPKNAAVMLWIFGGGFYSGTATLDVYDHRTLASEENVIVVSLQYRVASLG
sp|P07140|ACES_DROME Acetylcholinesterase OS=Drosophila melanogaster GN=Ace PE=1 SV=1	MAISCRQSRVLPMSLPLPLTIPLPLVLVLSLHLSGVCGVIDRLVVQTSSGPVRGRSVTVQGREVHVYTGIPYAKPPVEDLRFRKPVPAEPWHGVLDATGLSATCVQERYEYFPGFSGEEIWNPNTNVSEDCLYINVWAPAKARLRHGRGANGGEHPNGKQADTDHLIHNGNPQNTTNGLPILIWIYGGGFMTGSATLDIYNADIMAAVGNVIVASFQYRVGAFGFLHLAPEMPSEFAEEAPGNVGLWDQALAIRWLKDNAHAFGGNPEWMTLFGESAGSSSVNAQLMSPVTRGLVKRGMMQSGTMNAPWSHMTSEKAVEIGKALINDCNCNASMLKTNPAHVMSCMRSVDAKTISVQQWNSYSGILSFPSAPTIDGAFLPADPMTLMKTADLKDYDILM…
sp|P22303|ACES_HUMAN Acetylcholinesterase OS=Homo sapiens GN=ACHE PE=1 SV=1	MRPPQCLLHTPSLASPLLLLLLWLLGGGVGAEGREDAELLVTVRGGRLRGIRLKTPGGPVSAFLGIPFAEPPMGPRRFLPPEPKQPWSGVVDATTFQSVCYQYVDTLYPGFEGTEMWNPNRELSEDCLYLNVWTPYPRPTSPTPVLVWIYGGGFYSGASSLDVYDGRFLVQAERTVLVSMNYRVGAFGFLALPGSREAPGNVGLLDQRLALQWVQENVAAFGGDPTSVTLFGESAGAASVGMHLLSPPSRGLFHRAVLQSGAPNGPWATVGMGEARRRATQLAHLVGCPPGGTGGNDTELVACLRTRPAQVLVNHEWHVLPQESVFRFSFVPVVDGDFLSDTPEALINAGDFHGLQVLVGVVKDEGSYFLVYGAPGFSKDNESLISRAEFLAGVRVGVP…
sp|Q92081|ACES_MYXGL Acetylcholinesterase (Fragment) OS=Myxine glutinosa GN=ache PE=3 SV=1	VPSPRPQNATVMVWIFGGGFAYGTSSLNVYDGRYLAQAEGAIVVSMNYRVGALGFLSLPGSPVPGNAGLFDQQLALRWVHGNIHRFGGNPQSVTLFGESAGSASVAPHLLSRHSQQFFQRAILQSGTLNAPWATVEDTEARRRAEALAQALGCPTDDDNELLNCLYARPPQEIVSKEGDVVIEPSIFRFPFVPVVDGHFIIDSPIVLLQQGIFKKTDLLLGVNRNEGSFFLIYGAPGFSKDHESLISREDFLENIPMIVPQGNEVSVDAIVLQYTDWLAQNDALKNRDAIEDIVGDYNVICPVVEMATRYAEFGNNVYFYFFNQRASNLPWPQWMGVI
sp|P37136|ACES_RAT Acetylcholinesterase OS=Rattus norvegicus GN=Ache PE=2 SV=1	MRPPWYPLHTPSLASPLLFLLLSLLGGGARAEGREDPQLLVRVRGGQLRGIRLKAPGGPVSAFLGIPFAEPPVGSRRFMPPEPKRPWSGILDATTFQNVCYQYVDTLYPGFEGTEMWNPNRELSEDCLYLNVWTPYPRPTSPTPVLIWIYGGGFYSGASSLDVYDGRFLAQVEGTVLVSMNYRVGTFGFLALPGSREAPGNVGLLDQRLALQWVQENIAAFGGDPMSVTLFGESAGAASVGMHILSLPSRSLFHRAVLQSGTPNGPWATVSAGEARRRATLLARLVGCPPGGAGGNDTELISCLRTRPAQDLVDHEWHVLPQESIFRFSFVPVVDGDFLSDTPDALINTGDFQDLQVLVGVVKDEGSYFLVYGVPGFSKDNESLISRAQFLAGVRIGVP…
sp|W4VSJ0|ACES_TRILK Acetylcholinesterase-1 OS=Trittame loki PE=1 SV=1	MMLPRCFVTVLLMSSVLYIGGETSSEVLGPVVSTEAGSFQGMELTTHGERVIYAFLGIPYAKPPTGLLRFKKPQPADFIQGTYKATEKPPSCFQLDSDLQLPWADPDSPMKEDCLFLNLWTPASLSTEEEELKSVMVWIHGGGYTSGSSALDVYDGQTLSSSGDVVVVTMNYRLDAFGFLNSLTEDAPGNMALYDQLLALQWVHTNIKYFGGDPNKVTLFGESVGAFATSFLALSPLTKGLFQKIMLESGSAYNKLTVNSIDQAKNNNQLATLVGCANETFTLISNPEEVVACMREVAPAKFTQTYYKELGSEREKINFIFWPHFGDDILPTRTAELIKEKNLTALFAGVNSVEGSALSVFFFPEVYQMFVESNLTLTKAYATILMNEFFKVFNFQDSA…
sp|P23795|ACES_BOVIN Acetylcholinesterase OS=Bos taurus GN=ACHE PE=1 SV=2	MRPPWCPLHTPSLTPPLLLLLFLIGGGAEAEGPEDPELLVMVRGGRLRGLRLMAPRGPVSAFLGIPFAEPPVGPRRFLPPEPKRPWPGVLNATAFQSVCYQYVDTLYPGFEGTEMWNPNRELSEDCLYLNVWTPYPRPSSPTPVLVWIYGGGFYSGASSLDVYDGRFLTQAEGTVLVSMNYRVGAFGFLALPGSREAPGNVGLLDQRLALQWVQENVAAFGGDPTSVTLFGESAGAASVGMHLLSPPSRGLFHRAVLQSGAPNGPWATVGVGEARRRATLLARLVGCPPGGAGGNDTELVACLRARPAQDLVDHEWRVLPQESVFRFSFVPVVDGDFLSDTPEALINAGDFHGLQVLVGVVKDEGSYFLVYGAPGFSKDNESLISRAQFLAGVRVGVPQ…
sp|Q86GC8|ACES_CULPI Acetylcholinesterase OS=Culex pipiens GN=ACHE1 PE=2 SV=2	MEIRGLITRLLGPCHLRHLILCSLGLYSILVQSVHCRHHDIGSSVAHQLGSKYSQSSSLSSSSQSSSSLAEEATLNKDSDAFFTPYIGHGDSVRIVDAELGTLEREHIHSTTTRRRGLTRRESSSDATDSDPLVITTDKGKIRGTTLEAPSGKKVDAWMGIPYAQPPLGPLRFRHPRPAERWTGVLNATKPPNSCVQIVDTVFGDFPGATMWNPNTPLSEDCLYINVVVPRPRPKNAAVMLWIFGGGFYSGTATLDVYDHRTLASEENVIVVSLQYRVASLGFLFLGTPEAPGNAGLFDQNLALRWVRDNIHRFGGDPSRVTLFGESAGAVSVSLHLLSALSRDLFQRAILQSGSPTAPWALVSREEATLRALRLAEAVNCPHDATKLSDAVECLRTKD…
sp|Q86GC9|ACES_CULTO Acetylcholinesterase (Fragment) OS=Culex torrentium GN=ACE-1 PE=3 SV=1	SGKKVDAWMGIPYAQPPLGPLRFRHPRPAERWTGVLNATKPPNSCVQIVDTVFGDFPGATMWNPNTPLSEDCLYINVVVPRPRPKNAAVMLWIFGGGFYSGTATLDVYDHRTLASEENVIVVSLQYRVASLG
sp|O42275|ACES_ELEEL Acetylcholinesterase OS=Electrophorus electricus GN=ache PE=3 SV=1	MKILDALLFPVIFIMFFIHLSIAQTDPELTIMTRLGQVQGTRLPVPDRSHVIAFLGIPFAEPPLGKMRFKPPEPKKPWNDVFDARDYPSACYQYVDTSYPGFSGTEMWNPNRMMSEDCLYLNVWVPATPRPHNLTVMVWIYGGGFYSGSSSLDVYDGRYLAHSEKVVVVSMNYRVSAFGFLALNGSAEAPGNVGLLDQRLALQWVQDNIHFFGGNPKQVTIFGESAGAASVGMHLLSPDSRPKFTRAILQSGVPNGPWRTVSFDEARRRAIKLGRLVGCPDGNDTDLIDCLRSKQPQDLIDQEWLVLPFSGLFRFSFVPVIDGVVFPDTPEAMLNSGNFKDTQILLGVNQNEGSYFLIYGAPGFSKDNESLITREDFLQGVKMSVPHANEIGLEAVILQ…
sp|Q27677|ACES_LEPDE Acetylcholinesterase OS=Leptinotarsa decemlineata PE=2 SV=1	MGQLSILCLFVTVCASVCGYSWPSDETTTKPSQFKDFHTDPLVVETTSGLVRGYSKTVLGREVHVFTGIPFAKPPIEQLRFKKPVPIDPWHGILDATKQPNSCFQERYEYFPGFEGEEMWNPNTNISEDCLYLNIWVPQRLRIRHHADKPTIDRPKVPVLIWIYGGGYMSGTATLDVYDADIIAATSDVIVASMQYRLGSFGFLYLNRYFPRGSDETPGNMGLWDQILAIRWIKDNAAAFGGDPDLITLFGESAGGGSISIHLISPVTKGLVRRGIMQSGTMNAPWSYMSGERAEQIGKILIQDCGCNVSLLENSPRKVMDCMRAVDAKTISLQQWNSYSGILGFPSTPTIEGVLLPKHPMDMLAEGDYEDMEILLGSNHDEGTYFLLYDFIDFFEKDG…
sp|Q7LZG1|ACES_NAJOX Acetylcholinesterase (Fragments) OS=Naja oxiana GN=ACHE PE=1 SV=2	SELKVATQTGFVRGLSLPVLAGHVSAHLGVPFAEPFLRPEPVKPGAEMWNPNLNIWVPSGRVGAFXFLTVTLFGESAGAASVGMXLLSTQRAILQSGAPNAPWAQVQPAESRFPFVPVIDGEFFPLGVNKDEGSFGVPGFSKXXESLINQAVPHANDIYTDWQDQDNGGLPLTGNPTXPHN
sp|P04058|ACES_TETCF Acetylcholinesterase OS=Tetronarce californica GN=ache PE=1 SV=2	MNLLVTSSLGVLLHLVVLCQADDHSELLVNTKSGKVMGTRVPVLSSHISAFLGIPFAEPPVGNMRFRRPEPKKPWSGVWNASTYPNNCQQYVDEQFPGFSGSEMWNPNREMSEDCLYLNIWVPSPRPKSTTVMVWIYGGGFYSGSSTLDVYNGKYLAYTEEVVLVSLSYRVGAFGFLALHGSQEAPGNVGLLDQRMALQWVHDNIQFFGGDPKTVTIFGESAGGASVGMHILSPGSRDLFRRAILQSGSPNCPWASVSVAEGRRRAVELGRNLNCNLNSDEELIHCLREKKPQELIDVEWNVLPFDSIFRFSFVPVIDGEFFPTSLESMLNSGNFKKTQILLGVNKDEGSFFLLYGAPGFSKDSESKISREDFMSGVKLSVPHANDLGLDAVTLQYTDW…
